# Supplementary material for: Genomic and Cytotoxic Damage in Wistar Rats and Their Newborns After Transplacental Exposure to Hibiscus sabdariffa Hydroalcoholic Extract
Source: Int J Mol Sci. 2025 Aug 1;26(15):7448. doi: 10.3390/ijms26157448 (PMC12347892; doi:10.3390/ijms26157448)
Supplement: Supplementary file 1 [file ijms-26-07448-s001.zip]

Archive with 1 entries (1 files):
- ijms-3733372-supplementary.pdf
